# Supplementary material for: Small Rad51 and Dmc1 Complexes Often Co-occupy Both Ends of a Meiotic DNA Double Strand Break
Source: PLoS Genet. 2015 Dec 31;11(12):e1005653. doi: 10.1371/journal.pgen.1005653 (PMC4697796; doi:10.1371/journal.pgen.1005653)
Supplement: S1 Workbook — (XLSX) [file pgen.1005653.s009.xlsx]

## Sheet: Fig 1
	Fig 1F		Fig 1G		Fig 1H		Fig 1I
	data	simulation	data	simulation	data	simulation	data	simulation
0-100	0	0	0	0	0.529494	0.028319	0.539985	0.0289042
100-200	0.076508	0.0681035	0.0388511	0.0693731	0.314385	0.0809765	0.313832	0.0824283
200-300	0.226419	0.124016	0.223205	0.121811	0.0577321	0.115351	0.0510204	0.117272
300-400	0.191159	0.141595	0.201361	0.137158	0.0262419	0.130474	0.0247921	0.131915
400-500	0.152942	0.139374	0.160393	0.136904	0.0199586	0.131141	0.0169312	0.132717
500-600	0.109994	0.123818	0.118216	0.123526	0.0141928	0.117609	0.0145125	0.119332
600-700	0.0696334	0.102558	0.0779289	0.105123	0.0110142	0.0981453	0.00952381	0.0976706
700-800	0.0473093	0.0807712	0.0510204	0.0806382	0.00635719	0.0776556	0.00740741	0.0776421
800-900	0.0356298	0.059717	0.0358277	0.0602951	0.00547014	0.0573345	0.00491308	0.057359
900-1000	0.0228415	0.0423429	0.0247921	0.0427234	0.00310467	0.0418151	0.00340136	0.0413377

## Sheet: Fig 2
Fig 2E	Zip1	Simulated Zip1	Rad51
0-100	0	0	0
100-200	0	0	0.0311548
200-300	0.0230548	0.0217514	0.265831
300-400	0.049952	0.0469868	0.184897
400-500	0.0643612	0.0500942	0.14189
500-600	0.0854947	0.0605461	0.0975279
600-700	0.0787704	0.0585687	0.073146
700-800	0.0845341	0.065725	0.0501185
800-900	0.0739673	0.0622411	0.0389434
900-1000	0.0566763	0.0684557	0.0247206
1000-1100	0.06244	0.0547081	0.0264138
1100-1200	0.079731	0.0580038	0.0179478
1200-1300	0.0470701	0.0462335	0.0111751
1300-1400	0.0461095	0.0506591	0.00880461
1400-1500	0.0643612	0.0417137	0.00711141
1500-1600	0.0345821	0.0328625	0.00474094
1600-1700	0.0336215	0.0347458	0.00507958
1700-1800	0.0230548	0.0266478	0.00338639
1800-1900	0.0134486	0.0270245	0.00135455
1900-2000	0.0182517	0.0223164	0.00203183
Fig 2L	WT	mnd1
single focus (I)	0.365385	0.306122
paired foci (II)	0.423077	0.285714
>2 Rad51 and/or Dmc1 foci (III)	0.0576923	0.0612245
distant (IV)	0.0961538	0.0612245
>2 Rad51 and/or Dmc1 foci and distant (V)	0.0576923	0.285714

## Sheet: Fig 3
	Fig 3C			Fig 3D			Fig 3E			Fig 3F
	WT	mnd1	zip1	WT	mnd1	zip1	WT	mnd1	zip1	WT	mnd1	zip1
0-100	0	0	0	0	0	0	0.529494	0.540069	0.479108	0.539985	0.56068	0.508475
100-200	0.076508	0.103551	0.0803824	0.0388511	0.0467779	0.0256121	0.314385	0.323696	0.32932	0.313832	0.315505	0.325424
200-300	0.226419	0.251414	0.23796	0.223205	0.249918	0.211676	0.0577321	0.0597109	0.0733003	0.0510204	0.0467779	0.0516008
300-400	0.191159	0.195789	0.209986	0.201361	0.195453	0.185687	0.0262419	0.0248272	0.0311615	0.0247921	0.0242067	0.0286252
400-500	0.152942	0.143935	0.13881	0.160393	0.163723	0.171751	0.0199586	0.0139849	0.0251416	0.0169312	0.013739	0.0165725
500-600	0.109994	0.0898806	0.0949008	0.118216	0.10615	0.122034	0.0141928	0.00942803	0.0159348	0.0145125	0.00883219	0.0180791
600-700	0.0696334	0.0606537	0.0655099	0.0779289	0.0690219	0.0809793	0.0110142	0.00675676	0.0145184	0.00952381	0.00654236	0.0120527
700-800	0.0473093	0.039912	0.0481586	0.0510204	0.0444881	0.0602637	0.00635719	0.00565682	0.00814448	0.00740741	0.00507033	0.00677966
800-900	0.0356298	0.0307982	0.0385977	0.0358277	0.0328754	0.0418079	0.00547014	0.00329981	0.00495751	0.00491308	0.00474321	0.00602637
900-1000	0.0228415	0.0245129	0.0201841	0.0247921	0.0258423	0.0256121	0.00310467	0.00219987	0.0046034	0.00340136	0.00408898	0.00564972

## Sheet: Fig 4
	Fig 4I		Fig 4J		Fig 4K
	data	simulation	data	simulation	data	simulation
0-50	0.00462963	0.00194444	0.00623053	0.00274143	0	0.00263158
50-100	0.150463	0.0607407	0.130841	0.0850467	0.108553	0.0815789
100-150	0.208333	0.0947685	0.23676	0.126293	0.203947	0.117632
150-200	0.12037	0.111991	0.165109	0.144174	0.161184	0.134539
200-250	0.136574	0.126019	0.105919	0.140062	0.101974	0.132632
250-300	0.0509259	0.122407	0.0778816	0.119315	0.0592105	0.119079
300-350	0.0763889	0.108519	0.0623053	0.0946417	0.0657895	0.103289
350-400	0.0393519	0.0948611	0.0373832	0.0759502	0.0559211	0.0782895
400-450	0.0347222	0.0750926	0.0404984	0.0542679	0.0427632	0.0626974
450-500	0.0578704	0.0576852	0.0218069	0.0388162	0.0263158	0.0414474
500-550	0.0300926	0.0447222	0.0186916	0.0311526	0.0361842	0.0313816
550-600	0.0162037	0.0286574	0.00623053	0.0184424	0.0197368	0.0232895
Fig 4O	one focus	both foci
1	0.604167	0
2	0.291667	0.291667
3	0.0833333	0.458333
4	0.0104167	0.1875
5	0.0104167	0.0208333
>5	0	0.0416667

## Sheet: Fig S1
	Fig S1A		Fig S1B		Fig S1C		Fig S1D		Fig S1E		Fig S1F
	data	simulation	data	simulation	data	simulation	data	simulation	data	simulation	data	simulation
0-100	0	0	0	0	0	0	0	0	0	0	0	0
100-200	0.076508	0.0681035	0.0388511	0.0693731	0.0616943	0.0381446	0.0334039	0.0397318	0.0449507	0.0260554	0.0250875	0.029232
200-300	0.226419	0.124016	0.223205	0.121811	0.207182	0.0771869	0.195248	0.0717243	0.134236	0.0535411	0.132439	0.0548441
300-400	0.191159	0.141595	0.201361	0.137158	0.158149	0.0981584	0.159492	0.0946366	0.123768	0.0777408	0.11727	0.0759021
400-500	0.152942	0.139374	0.160393	0.136904	0.125921	0.104512	0.135027	0.10654	0.105911	0.0922375	0.102684	0.0967654
500-600	0.109994	0.123818	0.118216	0.123526	0.110497	0.104374	0.115032	0.10407	0.102833	0.112765	0.111435	0.112841
600-700	0.0696334	0.102558	0.0779289	0.105123	0.0706722	0.104719	0.0825688	0.0993413	0.0862069	0.134838	0.113769	0.132381
700-800	0.0473093	0.0807712	0.0510204	0.0806382	0.0612339	0.091989	0.0691602	0.0909904	0.112685	0.152814	0.114936	0.150636
800-900	0.0356298	0.059717	0.0358277	0.0602951	0.0513352	0.0781308	0.0491649	0.0784521	0.141626	0.169089	0.134189	0.168152
900-1000	0.0228415	0.0423429	0.0247921	0.0427234	0.036372	0.064733	0.0352858	0.0644789	0.147783	0.180919	0.148191	0.179246

## Sheet: Fig S3
	Fig S3A		Fig S3B		Fig S3C		Fig S3D
	data	simulation	data	simulation	data	simulation	data	simulation
0-50	0.00729927	0	0.00184502	0.00118081	0.00557103	0.00200557	0.00337838	0.00195946
50-100	0.105839	0.0523358	0.211255	0.0538192	0.086351	0.0558774	0.157095	0.032973
100-150	0.229927	0.114161	0.141144	0.0825277	0.158774	0.0857382	0.0996622	0.0554392
150-200	0.149635	0.134015	0.123616	0.101587	0.114206	0.101783	0.0675676	0.0746284
200-250	0.142336	0.141533	0.0876384	0.112159	0.125348	0.111142	0.0675676	0.0855743
250-300	0.0985401	0.131314	0.0701107	0.109188	0.0724234	0.114485	0.0692568	0.0860811
300-350	0.0620438	0.109051	0.0618081	0.103173	0.108635	0.111142	0.0608108	0.0862838
350-400	0.0620438	0.0924818	0.0627306	0.0912546	0.0724234	0.0970474	0.0658784	0.0835135
400-450	0.0766423	0.0684672	0.045203	0.0783579	0.0557103	0.0786072	0.0608108	0.0780068
450-500	0.0255474	0.0505109	0.0285978	0.0624539	0.0417827	0.0650139	0.0405405	0.0680405
500-550	0.0145985	0.0331387	0.0221402	0.0500369	0.0417827	0.0503621	0.0304054	0.0618919
550-600	0.0109489	0.0227737	0.0267528	0.0390406	0.0306407	0.0369359	0.0337838	0.0527027

## Sheet: Fig S5
Fig S5D	widefield	unblurred	6 pixel blur
0-50	0	0.00400802	0
50-100	0	0.204409	0
100-150	0	0.174349	0
150-200	0	0.124248	0.0328947
200-250	0.0436364	0.126253	0.115132
250-300	0.232727	0.0761523	0.177632
300-350	0.141818	0.0561122	0.0789474
350-400	0.0872727	0.0480962	0.108553
400-450	0.141818	0.0561122	0.101974
450-500	0.109091	0.0460922	0.105263
500-550	0.0836364	0.0200401	0.0657895
550-600	0.04	0.0160321	0.0526316
